# Supplementary material for: Association between human leukocyte antigen class II and pulmonary tuberculosis due to mycobacterium tuberculosis in Uganda
Source: BMC Infect Dis. 2016 Jan 23;16:23. doi: 10.1186/s12879-016-1346-0 (PMC4724396; doi:10.1186/s12879-016-1346-0)
Supplement: Additional file 1: Table S1. — Observed numbers and percentages of human leukocyte antigen Class II HLA-DRB and -DQB antigens in pulmonary TB patients compared to healthy controls. Description of data: Table comparing the observed numbers and the percentages of HLA Class II HLA-DRB and -DQB antigens in pulmonary TB patients and healthy controls. (XLS 32 kb) [file 12879_2016_1346_MOESM1_ESM.xls]

## Sheet: Allele_results_2015-11-20
		PTB (N=43)		Controls (N=42)
Allele	Total	allele n	allele %	allele n	allele %	OR	95%CI***	p-value+	p-value+*	p-value**
DRB1_01_01	12	8	9	4	5	2.1	0.6-7.1	0.370
DRB3_10_01	1	1	1	0	0			1.000
DQB1_05_01	44	24	28	20	24	1.2	0.6-2.5	0.601	0.601	1.000
DQB1_04_01	4	3	3	1	1	3.0	0.3-29.4	0.621
DRB1_13_01	33	16	19	17	20	0.9	0.4-1.9	0.848	0.848	1.000
DRB3_01_01	6	3	3	3	4	1.0	0.2-5.0	1.000
DQB1_02_01	33	17	20	16	19	1.0	0.5-2.2	1.000	1.000	1.000
DQB1_03_01	24	15	17	9	11	1.8	0.7-4.3	0.272	0.272	0.816
DRB1_15_01	8	3	3	5	6	0.6	0.1-2.5	0.493
DRB4_01_01	8	4	5	4	5	1.0	0.2-4.0	1.000
DRB1_07_01	12	6	7	6	7	1.0	0.3-3.2	1.000
DQB1_02_02	5	2	2	3	4	0.6	0.1-3.9	0.680
DQB1_03_03	8	0	0	8	10			0.003	0.003	0.018
DRB5_01_01	5	4	5	1	1	4.0	0.4-37.0	0.368
DQB1_06_01	35	17	20	18	21	0.9	0.4-1.9	0.851	0.851	1.000
DRB3_02_18	14	8	9	6	7	1.3	0.4-4.0	0.782
DRB1_02_08	2	1	1	1	1	1.0	0.1-15.9	1.000
DRB1_13_05	2	0	0	2	2			0.243
DRB1_09_01	4	1	1	3	4	0.3	0.0-3.1	0.365
DRB1_11_01	7	5	6	2	2	2.5	0.5-13.4	0.443
DRB1_11_02	11	5	6	6	7	0.8	0.2-2.7	0.765
DQB1_15_01	1	0	0	1	1			0.494
DQB1_0_29	2	0	0	2	2			0.243
DRB1_12_01	1	0	0	1	1			0.494
DQB1_03_02	6	2	2	4	5	0.5	0.1-2.7	0.441
DRB1_03_01	4	2	2	2	2	1.0	0.1-7.1	1.000
DRB3_03_03	1	0	0	1	1			0.494
DRB1_10_01	10	7	8	3	4	2.4	0.6-9.6	0.329
DQB1_06_29	2	2	2	0	0			0.497
DRB5_01_13	2	1	1	1	1	1.0	0.1-15.9	1.000
DRB1_11_07	1	1	1	0	0			1.000
DRB1_14_85	1	0	0	1	1			0.494
DRB1_01_03	1	0	0	1	1			0.494
DRB1_11_23	1	0	0	1	1			0.494
DQB1_0_01	4	2	2	2	2	1.0	0.1-7.1	1.000
DRB3_12_18	1	0	0	1	1			0.494
DRB1_13_42	1	0	0	1	1			0.494
DQB1_06_02	1	1	1	0	0			1.000
DRB3_13_01	2	1	1	1	1	1.0	0.1-15.9	1.000
DRB3_15_01	1	0	0	1	1			0.494
DRB1_14_13	1	1	1	0	0			1.000
DRB1_08_01	2	0	0	2	2			0.243
DRB1_13_08	1	1	1	0	0			1.000
DQB1_04_03	1	1	1	0	0			1.000
DRB3_08_01	1	0	0	1	1			0.494
DRB1_13_03	1	0	0	1	1			0.494
DRB1_13_60	1	0	0	1	1			0.494
DRB1_02_18	6	5	6	1	1	5.1	0.6-44.8	0.211
DRB3_02_08	2	1	1	1	1	1.0	0.1-15.9	1.000
DRB1_03_02	1	1	1	0	0			1.000
DRB4_11_01	1	0	0	1	1			0.494
DRB1_01_02	1	0	0	1	1			0.494
*** calculated for alleles were both frequencies > 0%
+ Fischer Exact Test
* Excluding p-values where both groups have frequencey <10%.
** Adjusted with Benjamini & Hochberg (FDR)
Table 1: Observed numbers and percentages of human leukocyte antigen Class II HLA-DRB and -DQB antigens in pulmonary TB patients compared to healthy controls
